# Supplementary material for: Acceptability and satisfaction towards self‐collection for chlamydia and gonorrhoea testing among transgender women in Tangerine Clinic, Thailand: shifting towards the new normal
Source: J Int AIDS Soc. 2021 Sep 8;24(9):e25801. doi: 10.1002/jia2.25801 (PMC8425782; doi:10.1002/jia2.25801)
Supplement: Supplementary file 2 — SUPPORTING INFORMATION [file JIA2-24-e25801-s002.zip]

Archive with 2 entries (2 files):
- jia225801-sup-0001-video1.mp4
- jia225801-sup-0002-video2.mp4
